# Supplementary material for: Correction: A Genome-Wide Perspective of miRNAome in Response to High Temperature, Salinity and Drought Stresses in Brassica juncea (Czern) L
Source: PLoS One. 2015 Apr 13;10(4):e0125644. doi: 10.1371/journal.pone.0125644 (PMC4395156; doi:10.1371/journal.pone.0125644)
Supplement: S3 Table — (XLSX) [file pone.0125644.s001.xlsx]

## Sheet: Table S3
Table S3: Expression and fold change summary of conserevd miRNAs identified in B. juncea. The different members of same miRNA family were represented by numeric extensions.
The sequences of the conserved miRNAs with their family, absolute counts, normalized counts and fold change values in BJC (B. juncea control), BJH (B. juncea high temperature stressed), BJS (B. juncea salinity stressed) and BJD (B. juncea drought stressed) libraries were indicated.
ID	miRFam	Sequence	Reads BJC	Reads BJH	Reads BJS	Reads BJD	TPM BJC	TPM BJH	TPM BJS	TPM BJD	FOLD CHANGE BJH	FOLD CHANGE BJS	FOLD CHANGE BJD
Bju-miR156_1	mir156	UGACAGAAGAGAGUGAGCAC	366434	206568	226477	220128	68271.8	70265.3	44523.4	39932.1	0.0415226	-0.616725	-0.773742
Bju-miR156_2	mir156	UGACAGAAGAGAGCGAGCAC	1231	2006	1023	774	229.353	682.352	201.113	140.407	1.57295	-0.189561	-0.707956
Bju-miR156_3	mir156	CGACAGAAGAGAGUGAGCAC	319	140	176	324	59.4342	47.6218	34.6001	58.7748	-0.31967	-0.780517	-0.0160936
Bju-miR156_4	mir156	UUGACAGAAGAAAGAGAGCAC	22	16	94	27	4.09891	5.44249	18.4796	4.8979	0.409028	2.17262	0.256925
Bju-miR157_1	mir157	UUGACAGAAGAUAGAGAGCAC	16097	7744	18973	14248	2999.1	2634.17	3729.93	2584.64	-0.187182	0.31462	-0.214563
Bju-miR158_1	mir158	UCCCAAAUGUAGACAAAGCA	19	8	14	36	3.53997	2.72125	2.75228	6.53054	-0.379468	-0.363109	0.883466
Bju-miR159_1	mir159	UUUGGAUUGAAGGGAGCUCUA	160	77	180	174	29.8102	26.192	35.3864	31.5643	-0.186682	0.247389	0.0824844
Bju-miR160_1	mir160	UGCCUGGCUCCCUGUAUGCCA	598	79	183	937	111.416	26.8723	35.9762	169.975	-2.05176	-1.63084	0.609373
Bju-miR160_2	mir160	UCAAUGCACUGAAAGUGACUA	101	44	74	203	18.8177	14.9669	14.5478	36.825	-0.330321	-0.371294	0.968593
Bju-miR160_3	mir160	UCGAUAAACCUCUGCAUCCAG	39	5	32	54	7.26625	1.70078	6.29092	9.79581	-2.09501	-0.207939	0.430954
Bju-miR164_1	mir164	UGGAGAAGCAGGGCACGUGCA	571	137	686	779	106.385	46.6013	134.862	141.314	-1.19086	0.342181	0.409602
Bju-miR164_2	mir164	UGGAGAAGCAGGGCACGUGCG	193	47	241	247	35.9586	15.9873	47.3785	44.8068	-1.16941	0.397896	0.317379
Bju-miR165_1	mir165	UCGGACCAGGCUUCAUCCCCC	2031	1222	3571	1839	378.404	415.67	702.028	333.602	0.135513	0.891602	-0.1818
Bju-miR166_1	mir166	UCGGACCAGGCUUCAUUCCCC	10690	6271	20663	9826	1991.7	2133.12	4062.17	1782.47	0.0989648	1.02825	-0.160117
Bju-miR167_1	mir167	UGAAGCUGCCAGCAUGAUCUA	3577	997	2730	5471	666.445	339.135	536.694	992.46	-0.974625	-0.312386	0.574523
Bju-miR167_2	mir167	UGAAGCUGCCAGCAUGAUCUU	67	21	48	87	12.483	7.14327	9.43638	15.7821	-0.805313	-0.403663	0.338323
Bju-miR168_1	mir168	UCGCUUGGUGCAGGUCGGGAA	7061	2534	5576	4186	1315.56	861.955	1096.19	759.357	-0.609997	-0.263178	-0.792831
Bju-miR169_1	mir169	CAGCCAAGGAUGACUUGCCGG	102	35	47	132	19.004	11.9055	9.23979	23.9453	-0.674683	-1.04037	0.333438
Bju-miR169_2	mir169	CAGCCAAGGAUGACUUGCCGA	97	28	39	178	18.0725	9.52436	7.66706	32.2899	-0.924099	-1.23705	0.83729
Bju-miR169_3	mir169	UAGCCAAGGAUGACUUGCCUG	94	32	52	287	17.5135	10.885	10.2227	52.0629	-0.68613	-0.776685	1.57179
Bju-miR169_4	mir169	UGAGCCAAAGAUGACUUGCCG	18	13	27	37	3.35365	4.42202	5.30797	6.71194	0.398974	0.662426	1.001
Bju-miR169_5	mir169	UAGCCAAGGAUGACUUGCCUA	5	0	5	10	0.93157	0	0.982957	1.81404	#NUM!	0.0774637	0.961469
Bju-miR171_1	mir171	UGAUUGAGCCGCGUCAAUAUC	631	274	593	912	117.564	93.2027	116.579	165.44	-0.335005	-0.0121443	0.492863
Bju-miR171_2	mir171	UGAUUGAGCCGCGCCAAUAUC	244	81	238	201	45.4606	27.5526	46.7887	36.4622	-0.722428	0.0415441	-0.318217
Bju-miR171_3	mir171	UGAUUGAGCCGUGCCAAUAUC	6	1	8	16	1.11788	0.340156	1.57273	2.90246	-1.7165	0.492501	1.37651
Bju-miR171_4	mir171	AGAUAUUAGUGCGGUUCAAUC	6	1	1	7	1.11788	0.340156	0.196591	1.26983	-1.7165	-2.5075	0.183861
Bju-miR172_1	mir172	AGAAUCUUGAUGAUGCUGCAU	618	151	363	1003	115.142	51.3635	71.3627	181.948	-1.1646	-0.690174	0.660112
Bju-miR172_2	mir172	GGAAUCUUGAUGAUGCUGCAU	39	6	25	49	7.26625	2.04093	4.91478	8.88879	-1.83198	-0.564082	0.290777
Bju-miR172_3	mir172	AGAAUCUUGAUGAUGCUGCAG	30	8	40	101	5.58942	2.72125	7.86365	18.3218	-1.03843	0.492501	1.71279
Bju-miR2111_1	mir2111	GUCCUCGGGAUGCGGAUUACC	15	1	4	10	2.79471	0.340156	0.786365	1.81404	-3.03843	-1.82943	-0.623494
Bju-miR2111_2	mir2111	AUCCUCGGGAUACAGAUUACC	5	1	0	3	0.93157	0.340156	0	0.544212	-1.45347	#NUM!	-0.775497
Bju-miR2111_3	mir2111	UAAUCUGCAUCCUGAGGUUUA	2	0	0	3	0.372628	0	0	0.544212	#NUM!	#NUM!	0.546431
Bju-miR319_1	mir319	UUGGACUGAAGGGAGCUCCCU	49	48	102	105	9.12939	16.3275	20.0523	19.0474	0.838712	1.13518	1.061
Bju-miR319_2	mir319	UUGGACUGAAGGGAGCUCCUU	1	1	2	9	0.186314	0.340156	0.393183	1.63263	0.868459	1.07746	3.13139
Bju-miR390_1	mir390	AAGCUCAGGAGGGAUAGCGCC	310	35	71	238	57.7573	11.9055	13.958	43.1741	-2.27838	-2.04891	-0.419838
Bju-miR391_1	mir391	UUCGCAGGAGAGAUAGCGCCA	125	70	145	101	23.2893	23.8109	28.5057	18.3218	0.031958	0.291588	-0.346104
Bju-miR393_1	mir393	UCCAAAGGGAUCGCAUUGAUCC	32	23	36	60	5.96205	7.82358	7.07729	10.8842	0.392021	0.247389	0.86836
Bju-miR394_1	mir394	UUGGCAUUCUGUCCACCUCC	37	17	55	75	6.89362	5.78265	10.8125	13.6053	-0.253531	0.64937	0.980834
Bju-miR395_1	mir395	CUGAAGUGUUUGGGGGAACUC	38	4	75	33	7.07993	1.36062	14.7444	5.98633	-2.37947	1.05835	-0.242064
Bju-miR395_2	mir395	CUGAAGUGUUUGGGGGGACUC	18	0	20	12	3.35365	0	3.93183	2.17685	#NUM!	0.229467	-0.623494
Bju-miR395_3	mir395	CUGAAGUGUUUGGAGGAACUC	6	0	15	1	1.11788	0	2.94887	0.181404	#NUM!	1.39939	-2.62349
Bju-miR396_1	mir396	GCUCAAGAAAGCUGUGGGAAA	180	132	133	239	33.5365	44.9006	26.1466	43.3555	0.421	-0.359107	0.370483
Bju-miR397_1	mir397	UCAUUGAGUGCAGCGUUGAUGU	34	8	22	46	6.33468	2.72125	4.32501	8.34458	-1.219	-0.550568	0.397568
Bju-miR398_1	mir398	GGAGUGUCAUGAGAACACGGA	52	15	35	132	9.68833	5.10234	6.8807	23.9453	-0.92509	-0.493693	1.30542
Bju-miR399_1	mir399	UGCCAAAGGAGAGUUGCCCUG	2	1	2	1	0.372628	0.340156	0.393183	0.181404	-0.131541	0.0774637	-1.03853
Bju-miR399_2	mir399	UGCCAAAGGAGAUUUGUCCGG	1	0	0	2	0.186314	0	0	0.362808	#NUM!	#NUM!	0.961469
Bju-miR399_3	mir399	UGCCAAAGGAGAUUUGCCCGG	1	0	1	2	0.186314	0	0.196591	0.362808	#NUM!	0.0774637	0.961469
Bju-miR403_1	mir403	UUAGAUUCACGCACAAACUCG	135	42	124	273	25.1524	14.2865	24.3773	49.5233	-0.816039	-0.0451556	0.977411
Bju-miR828_1	mir828	UCUUGCUUAAAUGAGUAUUCCA	1	0	2	19	0.186314	0	0.393183	3.44667	#NUM!	1.07746	4.2094
Bju-miR845_1	mir845	CGGCUCUGAUACCAAUUGAUG	2	0	1	1	0.372628	0	0.196591	0.181404	#NUM!	-0.922536	-1.03853
Bju-miR858_1	mir858	UUCGUUGUCUGUUCGACCUUG	11	6	4	6	2.04945	2.04093	0.786365	1.08842	-0.00600989	-1.38197	-0.913
